# Supplementary material for: An Informatics Bridge to Improve the Design and Efficiency of Phase I Clinical Trials for Anticancer Drug Combinations
Source: Cancer Res Commun. 2022 Sep 6;2(9):929–36. doi: 10.1158/2767-9764.CRC-22-0160 (PMC10010310; doi:10.1158/2767-9764.CRC-22-0160)
Supplement: Supporting Information S2 — provides classification results offor cancer drug combination phase I clinical trials in clinicaltrials.gov (01 January through 31 December 2018)using the designed approach in the paper. [file crc-22-0160-s02.xlsx]

## Sheet: trial_info
nct_id	Drug1	Drug2	Class
NCT02729961	brentuximab vedotin	ceritinib	3
NCT02756130	birinapant	carboplatin	2
NCT02842125	ad-p53	capecitabine	2
NCT02842125	ad-p53	keytruda	2
NCT02842125	ad-p53	opdivo	2
NCT02914405	nivolumab	ch14.18/cho	2
NCT03011671	acetazolamide	temozolomide	3
NCT03051906	durvalumab	cetuximab	3
NCT03052933	copanlisib	gemcitabine	4
NCT03111901	pembrolizumab	interleukin-2	2
NCT03116659	doxycycline	imiquimod	4
NCT03126630	anetumab ravtansine	pembrolizumab	2
NCT03154827	bl-8040	atezolizumab	2
NCT03161223	durvalumab	pralatrexate	2
NCT03161223	durvalumab	5-azacitidine	3
NCT03161223	durvalumab	romidepsin	2
NCT03190967	t-dm1	metronomic temozolomide	3
NCT03194867	Isatuximab	cemiplimab	2
NCT03200587	avelumab	cabozantinib	2
NCT03205891	brentuximab vedotin	tak228	2
NCT03217669	epacadostat	sirolimus	2
NCT03218826	docetaxel	azd8186	4
NCT03236935	l-nmma	pembrolizumab	2
NCT03237390	gemcitabine hydrochloride	ribociclib	4
NCT03245450	eribulinmesilate	irinotecan hydrochloride	3
NCT03246074	fostamatinib	paclitaxel	3
NCT03256344	talimogene laherparepvec	atezolizumab	3
NCT03258593	durvalumab	vicinium	2
NCT03260504	aldesleukin	pembrolizumab	2
NCT03274804	pembrolizumab	maraviroc	2
NCT03275597	durvalumab	tremelimumab	2
NCT03277482	durvalumab	tremelimumab	2
NCT03283137	tgr-1202	pembrolizumab	3
NCT03283605	durvalumab	tremelimumab	2
NCT03286244	cm082	paclitaxel	4
NCT03297463	interleukin-2	ipilimumab	2
NCT03299946	cabozantinib	nivolumab	2
NCT03309878	mogamulizumab	pembrolizumab	3
NCT03310957	sgn-liv1a	pembrolizumab	2
NCT03323151	ixazomib	ibrutinib	3
NCT03326310	azacitidine	selumetinib	4
NCT03328273	azd6738	acalabrutinib	4
NCT03332498	pembrolizumab	ibrutinib	3
NCT03335540	bms-986205	nivolumab	2
NCT03335540	cabiralizumab	nivolumab	2
NCT03335540	relatlimab	nivolumab	2
NCT03335540	ipilimumab	nivolumab	1
NCT03340766	blinatumomab	pembrolizumab	3
NCT03347292	regorafenib	pembrolizumab	2
NCT03354962	nivolumab	ipilimumab	3
NCT03367819	isatuximab	cemiplimab	2
NCT03369964	atezolizumab	emactuzumab	2
NCT03369964	atezolizumab	obinutuzumab	3
NCT03370159	cpi613	docetaxel	4
NCT03373877	pu-h71	ruxolitinib	4
NCT03382886	nivolumab	bevacizumab	3
NCT03384836	pembrolizumab	propranolol hydrochloride	2
NCT03387761	ipilimumab	nivolumab	3
NCT03391050	apr-246	dabrafenib	4
NCT03394144	azd9150	durvalumab	2
NCT03396497	lyc-55716	pembrolizumab	2
NCT03397654	pembrolizumab	doxorubicin	2
NCT03404960	niraparib	nivolumab	3
NCT03404960	niraparib	ipilimumab	3
NCT03406871	regorafenib	nivolumab	2
NCT03407976	apatinib	pembrolizumab	2
NCT03416517	anlotinib	irinotecan	4
NCT03418922	lenvatinib	nivolumab	3
NCT03422393	venetoclax	ibrutinib	4
NCT03424005	atezolizumab	capecitabine	2
NCT03424005	atezolizumab	bevacizumab	3
NCT03424005	atezolizumab	sgn-liv1a	2
NCT03424005	atezolizumab	ipatasertib	2
NCT03428958	nuc-3373	leucovorin	4
NCT03428958	nuc-3373	oxaliplatin	4
NCT03428958	nuc-3373	irinotecan	4
NCT03429101	poziotinib	t-dm1	2
NCT03430518	durvalumab	eribulin	2
NCT03441555	venetoclax	alvocidib	3
NCT03445858	pembrolizumab	decitabine	3
NCT03451773	m7824	gemcitabine	2
NCT03452332	durvalumab	tremelimumab	2
NCT03454035	ulixertinib	palbociclib	4
NCT03454165	bnc105p	ibrutinib	4
NCT03455556	anetumabravtansine	atezolizumab	2
NCT03459859	pevonedistat	cytarabine	4
NCT03463733	temozolomide	hydroxyurea	4
NCT03466450	glasdegib	temozolomide	4
NCT03471351	tenalisib	pembrolizumab	2
NCT03472573	palbociclib	dexamethasone	4
NCT03473743	erdafitinib	jnj-63723283	2
NCT03473756	rogaratinib	atezolizumab	2
NCT03477864	ipilimumab	regn2810	3
NCT03479268	ibrutinib	pevonedistat	4
NCT03484520	venetoclax	dinaciclib	4
NCT03494569	fludarabine	melphalan	4
NCT03496519	durvalumab	trabectedin	2
NCT03502681	eribulinmesylate	avelumab	2
NCT03502733	copanlisib	nivolumab	2
NCT03504644	venetoclax	vincristine liposomal	4
NCT03507244	pemetrexed	dexamethasone	4
NCT03507491	gemcitabine	nab-paclitaxel	1
NCT03508570	ipilimumab	nivolumab	3
NCT03509584	nivolumab	ipilimumab	3
NCT03513211	suba-itraconazole	hydroxychloroquine	4
NCT03513484	azacitidine	nintedanib	4
NCT03514069	ruxolitinib	temozolomide	4
NCT03517956	rogaratinib	copanlisib	4
NCT03519984	cytarabine	recombinantephb4-hsafusionprotein	2
NCT03519984	recombinantephb4-hsafusionprotein	vincristineliposomal	2
NCT03522584	durvalumab	tremelimumab	2
NCT03523572	trastuzumabderuxtecan	nivolumab	3
NCT03524326	lenvatinibpill	cetuximab	3
NCT03524898	nab-paclitaxel	gemcitabine	4
NCT03526679	eribulin	lenvatinib	4
NCT03527251	ipilimumab	shr-1210	2
NCT03528642	glutaminase inhibitor cb-839 hydrochloride	temozolomide	4
NCT03534323	duvelisib	venetoclax	4
NCT03535350	ibrutinib	temozolomide	3
NCT03539822	cabozantinib	durvalumab	2
NCT03541252	cisplatin	5-fluorouracil	1
NCT03544125	durvalumab	olaparib	3
NCT03545711	anlotinibhydrochloride	irinotecan	4
NCT03547037	jnj-63723283	erdafitinib	2
NCT03547700	romidepsin	ixazomib	4
NCT03551782	cetrelimab	apalutamide	2
NCT03552029	quizartinib	milademetan	4
NCT03552471	mirvetuximab soravtansine	rucaparib camsylate	4
NCT03554044	talimogene laherparepvec	paclitaxel	2
NCT03558139	hu5f9-g4	avelumab	2
NCT03572478	rucaparib	nivolumab	3
NCT03575013	avelumab	docetaxel	2
NCT03581942	ibrutinib	copanlisib	4
NCT03583086	vorolanib	nivolumab	2
NCT03588078	apr-246	azacitidine	4
NCT03588936	nivolumab	tocilizumab	3
NCT03590054	abexinostat	pembrolizumab	2
NCT03593915	alvocidib	decitabine	4
NCT03594396	olaparib	durvalumab	3
NCT03600155	ipilimumab	nivolumab	3
NCT03601897	rebastinib	paclitaxel	4
NCT03604978	ipilimumab	nivolumab	3
NCT03605589	blinatumomab	pembrolizumab	3
NCT03611738	ceritinib	docetaxel	3
NCT03618134	durvalumab	tremelimumab	2
NCT03625505	venetoclax	gilteritinib	4
NCT03630159	tisagenlecleucel	pembrolizumab	3
NCT03634150	nerofe	doxorubicin	4
NCT03637764	isatuximab	atezolizumab	2
NCT03639467	anlotinib	gemcitabine	4
NCT03639467	anlotinib	cisplatin	4
NCT03641755	sapacitabine	olaparib	4
NCT03652233	nivolumab	afatinib	2
NCT03652467	doxorubicin	deferoxamine	4
NCT03654612	apatinib	s-1	4
NCT03658772	grapiprant	pembolizumab	2
NCT03661307	decitabine	quizartinib	4
NCT03666143	sitravatinib	tislelizumab	2
NCT03667482	cabozantinib	cetuximab	2
NCT03673787	ipatasertib	atezolizumab	2
NCT03674814	enzalutamide	relacorilant	4
NCT03681561	ruxolitinib	nivolumab	2
NCT03690986	vx15/2503	ipilimumab	2
NCT03690986	vx15/2503	nivolumab	2
NCT03699384	azacitidine	avelumab	2
NCT03704688	trametinib	ponatinib	4
NCT03705507	selumetinib	dexamethasone	4
NCT03707028	rivoceranib	paclitaxel	4
NCT03712943	regorafenib	nivolumab	2
NCT03714958	hdm201	trametinib	4
NCT03726736	anlotinib	docetaxel	4
NCT03735628	copanlisib	nivolumab	2
NCT03769155	vx15/2503	nivolumab	2
NCT03769155	vx15/2503	ipilimumab	2
NCT03769181	isatuximab	cemiplimab	2
NCT03782415	mn-166	temozolomide	4
NCT03784066	durvalumab	tremelimumab	2
NCT03792750	bms-986205	nivolumab	2
NCT03799094	vitaminc	iressa	3
NCT03799094	vitaminc	tarceva	3
NCT03799094	vitaminc	osimertinib	4
NCT03802604	talimogenelaherparepvec	atezolizumab	3
NCT03805399	pyrotinib	capecitabine	4
NCT03805399	pyrotinib	capecitabine	4
NCT03805399	everolimus	nab-paclitaxel	1
NCT03834740	ribociclib	everolimus	3
NCT03855371	decitabine	arsenictrioxide	4
NCT03985722	olaratumab	trabectedin	2
NCT03993626	cxd101	nivolumab	2
NCT02776917	Cirmtuzumab	Paclitaxel	4
NCT03017833	Metformin	TAK-228	4
NCT03088878	Cirmtuzumab	Ibrutinib	4
NCT03224104	TG02	Temozolomide	4
NCT03266692	ACTR087	SEA-BCMA	4
NCT03301896	PDR001	LHC165	4
NCT03308604	Polysiloxane Gd-Chelates based nanoparticles	cisplatin	4
NCT03322384	epacadostat	SD-101	4
NCT03343678	Venetoclax	BI 836826	4
NCT03357627	TAK-659	Venetoclax	4
NCT03371381	JNJ-64041757	Nivolumab	4
NCT03374085	CC-92480	Dexamethasone	4
NCT03396445	Pembrolizumab	MK-5890	4
NCT03400176	VAY736	ibrutinib	4
NCT03400332	BMS-986253	Nivolumab	4
NCT03410901	BMS 986178	SD-101	4
NCT03411161	S81694	Paclitaxel	4
NCT03414450	ETC-1907206	dasatinib	4
NCT03418532	MP0250	Osimertinib	4
NCT03436732	LMB-100	SEL-110	4
NCT03438318	CMP-001	Atezolizumab	4
NCT03446040	BMS-986258	Nivolumab	4
NCT03454451	CPI-006	CPI-444	4
NCT03454451	CPI-006	pembrolizumab	4
NCT03454620	GC1118	irinotecan	4
NCT03455829	G1T38	Osimertinib	4
NCT03471663	D-0502	palbociclib	4
NCT03481920	PEGylated Recombinant Human Hyaluronidase	Avelumab	4
NCT03483948	HMPL-523	Azacitidine	4
NCT03486301	BDB001	Pembrolizumab	4
NCT03491709	CDP1	Cetuximab	4
NCT03514121	FPA150	Pembrolizumab	4
NCT03516214	EGF816	Trametinib	4
NCT03536728	AMXT1501	Difluoromethylornithine	4
NCT03560531	ZN-c5	Palbociclib	4
NCT03564340	REGN4018	cemiplimab	4
NCT03565445	ASP1948	nivolumab	4
NCT03568422	CFI-402257	Paclitaxel	4
NCT03571568	BI1206	Rituximab	4
NCT03580382	Trametinib	CDX-3379	4
NCT03580694	REGN4659	Cemiplimab	4
NCT03593226	AGI-134	Pembrolizumab	4
NCT03596372	BAY1834942	Pembrolizumab	4
NCT03598608	pembrolizumab	MK-4280	4
NCT03600090	EOC202	Paclitaxel	4
NCT03601598	SHR-1210	SHR6390	4
NCT03611595	Cabozantinib	13-cis-retinoic acid	4
NCT03616587	AZD9833	palbociclib	4
NCT03628677	AB154	AB122	4
NCT03629756	AB928	AB122	4
NCT03639194	ABBV-011	ABBV-181	4
NCT03639246	AVB-S6-500	Paclitaxel	4
NCT03639246	AVB-S6-500	Pegylated liposomal doxorubicin	4
NCT03645980	DKN-01	Sorafenib	4
NCT03650348	PRS-343	Atezolizumab	4
NCT03654716	ALRN-6924	Cytarabine	4
NCT03655613	APL-501	APL-101	4
NCT03655613	Nivolumab	APL-101	4
NCT03658447	Pembrolizumab	177Lu-PSMA	4
NCT03661632	BMS-986310	Nivolumab	4
NCT03667716	COM701	COM701 with Opdivo (Nivolumab).	4
NCT03672695	MIK665	venetoclax	4
NCT03684694	Loncastuximab Tesirine	Ibrutinib	4
NCT03684785	AST-008	Pembrolizumab	4
NCT03685344	Loncastuximab Tesirine	Durvalumab	4
NCT03688152	INCB053914	INCB050465	4
NCT03724071	TG6002	Flucytosine (5-FC, Ancotil)	4
NCT03724890	M3814	Avelumab	4
NCT03730337	ONO-7475	ONO-4538	4
NCT03739931	mRNA-2752	durvalumab	4
NCT03739931	mRNA-2752	tremelimumab	4
NCT03741712	SHR3680	SHR2554	4
NCT03744468	BGB-A425	tislelizumab	4
NCT03750071	VXM01	Avelumab	4
NCT03769467	tabelecleucel	pembrolizumab	4
NCT03775850	EDP1503	Pembrolizumab	4
NCT03826992	Vyxeos	Venetoclax	4
NCT03867123	2-OHOA	Temozolomide	4
NCT03867123	2-OHOA	Temozolomide	4

## Sheet: Sheet2
brentuximab vedotin
birinapant
ad-p53
nivolumab
acetazolamide
durvalumab
copanlisib
pembrolizumab
doxycycline
anetumab ravtansine
bl-8040
t-dm1
Isatuximab
avelumab
epacadostat
docetaxel
l-nmma
gemcitabine hydrochloride
eribulinmesilate
fostamatinib
talimogene laherparepvec
aldesleukin
tgr-1202
cm082
interleukin-2
cabozantinib
mogamulizumab
sgn-liv1a
ixazomib
azacitidine
azd6738
bms-986205
cabiralizumab
relatlimab
ipilimumab
blinatumomab
regorafenib
atezolizumab
cpi613
pu-h71
apr-246
azd9150
lyc-55716
niraparib
apatinib
anlotinib
lenvatinib
venetoclax
nuc-3373
poziotinib
m7824
ulixertinib
bnc105p
anetumabravtansine
pevonedistat
temozolomide
glasdegib
tenalisib
palbociclib
erdafitinib
rogaratinib
ibrutinib
fludarabine
eribulinmesylate
pemetrexed
gemcitabine
suba-itraconazole
ruxolitinib
cytarabine
recombinantephb4-hsafusionprotein
trastuzumabderuxtecan
lenvatinibpill
nab-paclitaxel
eribulin
glutaminase inhibitor cb-839 hydrochloride
duvelisib
cisplatin
anlotinibhydrochloride
jnj-63723283
romidepsin
cetrelimab
quizartinib
mirvetuximab soravtansine
hu5f9-g4
rucaparib
vorolanib
abexinostat
alvocidib
olaparib
rebastinib
ceritinib
tisagenlecleucel
nerofe
sapacitabine
doxorubicin
grapiprant
decitabine
sitravatinib
ipatasertib
enzalutamide
vx15/2503
trametinib
selumetinib
rivoceranib
hdm201
mn-166
vitaminc
talimogenelaherparepvec
pyrotinib
everolimus
ribociclib
olaratumab
cxd101
Cirmtuzumab
Metformin
Cirmtuzumab
TG02
ACTR087
PDR001
Polysiloxane Gd-Chelates based nanoparticles
TAK-659
JNJ-64041757
CC-92480
VAY736
BMS-986253
BMS 986178
S81694
ETC-1907206
MP0250
LMB-100
CMP-001
BMS-986258
CPI-006
GC1118
G1T38
D-0502
PEGylated Recombinant Human Hyaluronidase
HMPL-523
BDB001
CDP1
FPA150
EGF816
AMXT1501
ZN-c5
REGN4018
ASP1948
CFI-402257
BI1206
REGN4659
AGI-134
BAY1834942
EOC202
SHR-1210
AZD9833
AB154
AB928
ABBV-011
AVB-S6-500
DKN-01
PRS-343
ALRN-6924
APL-501
BMS-986310
COM701
MIK665
Loncastuximab Tesirine
AST-008
Loncastuximab Tesirine
INCB053914
TG6002
M3814
ONO-7475
mRNA-2752
SHR3680
BGB-A425
VXM01
tabelecleucel
EDP1503
Vyxeos
2-OHOA
carboplatin
capecitabine
keytruda
opdivo
ch14.18/cho
cetuximab
imiquimod
pralatrexate
5-azacitidine
metronomic temozolomide
cemiplimab
tak228
sirolimus
azd8186
irinotecan hydrochloride
paclitaxel
vicinium
maraviroc
tremelimumab
acalabrutinib
emactuzumab
obinutuzumab
bevacizumab
propranolol hydrochloride
dabrafenib
irinotecan
leucovorin
oxaliplatin
hydroxyurea
dexamethasone
regn2810
dinaciclib
melphalan
trabectedin
vincristine liposomal
hydroxychloroquine
nintedanib
vincristineliposomal
5-fluorouracil
apalutamide
milademetan
rucaparib camsylate
tocilizumab
gilteritinib
afatinib
deferoxamine
s-1
pembolizumab
tislelizumab
relacorilant
ponatinib
iressa
tarceva
osimertinib
arsenictrioxide
TAK-228
SEA-BCMA
LHC165
SD-101
BI 836826
MK-5890
dasatinib
SEL-110
CPI-444
Cetuximab
Difluoromethylornithine
Rituximab
CDX-3379
MK-4280
SHR6390
13-cis-retinoic acid
AB122
ABBV-181
Pegylated liposomal doxorubicin
Sorafenib
Atezolizumab
APL-101
177Lu-PSMA
COM701 with Opdivo (Nivolumab).
Durvalumab
INCB050465
Flucytosine (5-FC, Ancotil)
ONO-4538
tremelimumab
SHR2554
Temozolomide
